# Supplementary material for: Design of a 3D High-Definition Map Visualizer for Pose Estimation and Autonomous Navigation in Dynamic Environments
Source: Sensors (Basel). 2026 Feb 19;26(4):1344. doi: 10.3390/s26041344 (PMC12944140; doi:10.3390/s26041344)
Supplement: Supplementary file 1 [file sensors-26-01344-s001.zip]

Archive with 1 entries (1 files):
- sensors-4084321-supplementary.mp4
